# Supplementary material for: Regulation of TRI5 expression and deoxynivalenol biosynthesis by a long non-coding RNA in Fusarium graminearum
Source: Nat Commun. 2024 Feb 9;15:1216. doi: 10.1038/s41467-024-45502-w (PMC10853542; doi:10.1038/s41467-024-45502-w)
Supplement: Supplementary file 4 — Supplementary Dataset 1 [file 41467_2024_45502_MOESM4_ESM.xlsx]

## Sheet: Sheet1
Supplementary Data 1. Differentialy Expressed Genes (DEGs) up- and down-regulated in the tri6 mutant.
DEGs up-regulated in tri6 mutants
Gene ID	logFC	Annotation
FG1G13350	1.51659	hypothetical protein FGSG_00878
FG1G17480	1.35057	hypothetical protein FG05_01159
FG1G36450	1.76539	nik-1 protein (Os-1p protein)
FG1G36460	1.27179	Isoprenylcysteine carboxyl methyltransferase
FG1G50780	1.97864	hypothetical protein FGSG_10442
FG2G10860	3.39096	predicted protein
FG2G12010	2.00912	Glucose-repressible protein Grg1
FG2G12090	1.70749	MFS toxin efflux pump (AflT)
FG2G13970	3.14703	Cryptochrome, DASH
FG2G26200	2.89868	regulatory protein (TRI10)
FG3G19710	1.24838	extracellular serine-rich protein
FG3G21560	1.57003	hem oxygenase-like, multi-helical
FG3G30990	1.89915	Proteian kes1
FG4G02490	2.24225	Transforming growth factor-beta-induced protein ig-h3
FG4G20830	2.61326	Allergen Fus c3
FG4G23950	1.64429	hypothetical protein FGSG_09825
DEGs down-regulated in tri6 mutants
Gene ID	logFC	Annotation
FG1G00280	-9.46029	O-methylsterigmatocystin oxidoreductase
FG1G00650	-0.40732	Acyl transferase/acyl hydrolase/lysophospholipase
FG1G00660	-0.44785	Cytochrome P450
FG1G00740	-0.05955	non-ribosomal peptide synthetase
FG1G00760	-0.45621	thioredoxin reductase GliT
FG1G00770	-0.10814	putative alpha beta hydrolase protein
FG1G00780	-1.71471	Alpha/beta hydrolase fold-1
FG1G00790	-1.77977	ABC transporter
FG1G00800	-2.06012	Thioesterase domain containing protein
FG1G00810	-2.05171	oxidoreductase, 2OG-Fe (II) oxygenase family, putative
FG1G00820	-1.70968	branched-chain amino acid aminotransferase
FG1G01160	-5.0473	cytochrome P450 monooxygenase
FG1G02270	-2.17889	hypothetical protein FGSG_11690
FG1G23610	-1.81657	hypothetical protein FGSG_01551
FG1G30120	-1.33258	endo-1,4-beta-xylanase
FG1G36070	-2.40516	hypothetical protein FGSG_02416
FG2G09410	-1.18649	phosphoenolpyruvate carboxykinase
FG2G20970	-1.87291	putative aminoglycoside phosphotransferase protein
FG2G26160	-8.34343	15-O-acetyltransferase (TRI3)
FG2G26180	-10.3352	regulatory protein (TRI6)
FG2G26190	-4.89165	TRI5
FG2G26220	-5.7169	trichothecene C-15 hydroxylase (TRI11)
FG2G26240	-2.17611	TRI12
FG2G26260	-4.14305	TRI14
FG2G40600	-1.49667	glutathione S-transferase
FG2G42770	-1.95332	2-(S)-hydroxypropyl-CoM dehydrogenase
FG2G43070	-1.93954	tyrosinase
FG3G00040	-1.65285	integral membrane protein PTH11
FG3G02820	-1.52798	5-oxoprolinase (ATP-hydrolysing)
FG3G03450	-1.29498	amino-acid permease inda1
FG3G04840	-1.44402	pyridoxine biosynthesis protein PDX1
FG3G04850	-1.46526	glutamine amidotransferase
FG3G17280	-1.66492	murein transglycosylase
FG3G25670	-2.07785	hypothetical protein FGSG_06412
FG3G29610	-1.42097	Pre-mRNA processing ribonucleoprotein, snoRNA-binding domain protein
FG3G35970	-2.50514	chorismate mutase subfamily protein
FG4G08380	-1.38932	AUR protein kinase
FG4G21810	-1.95702	hypothetical protein FG05_30042
FG4G22230	-1.33583	omega-6 fatty acid desaturase (delta-12 desaturase)
FG4G22330	-3.3925	trichothecene 3-O-acetyltransferase (TRI101)
