# Supplementary material for: Regulation of TRI5 expression and deoxynivalenol biosynthesis by a long non-coding RNA in Fusarium graminearum
Source: Nat Commun. 2024 Feb 9;15:1216. doi: 10.1038/s41467-024-45502-w (PMC10853542; doi:10.1038/s41467-024-45502-w)
Supplement: Supplementary file 5 — Supplementary Dataset 2 [file 41467_2024_45502_MOESM5_ESM.xlsx]

## Sheet: DEGs up-regulated in tri10 
Supplementary Data 2. Differentialy Expressed Genes (DEGs) up- and down-regulated in the tri10 mutant.
DEGs up-regulated in tri10 mutants
Gene ID	logFC	Annotation
FG1G00090	2.11396	hypothetical protein FGSG_11582
FG1G01070	1.44958	HNH endonuclease
FG1G01940	1.3918	neutral amino acid permease
FG1G06480	1.12019	Protein SKG3
FG1G07430	1.16844	meiotic expression up-regulated protein 14
FG1G10160	1.0154	folylpolyglutamate synthase
FG1G11780	1.187	hypothetical protein FG05_00775
FG1G12130	2.12788	Forkhead box protein O4
FG1G12140	1.15593	hypothetical protein FGSG_00796
FG1G12150	1.80544	deoxyribodipyrimidine photo-lyase
FG1G13350	3.0837	hypothetical protein FGSG_00878
FG1G16770	2.6403	hypothetical protein FPSE_09061
FG1G17480	1.13589	hypothetical protein FG05_01159
FG1G19130	1.24468	hypothetical protein FGSG_11918
FG1G20850	1.19133	hypothetical protein FGSG_11927
FG1G22580	1.1442	GTP-binding protein 2
FG1G23160	1.16746	hypothetical protein FGSG_01468
FG1G23890	1.09154	hypothetical protein FGSG_01515
FG1G24120	1.39336	related to calpain
FG1G24420	1.51995	RNA-directed RNA polymerase (RdRP)
FG1G25430	1.0537	predicted protein
FG1G25860	2.34651	hypothetical protein FGSG_01664
FG1G25870	1.11526	hypothetical protein FGSG_01694
FG1G25890	2.76213	predicted protein
FG1G26560	1.75832	unnamed protein product
FG1G27010	1.67576	unnamed protein product
FG1G27470	1.14573	putative amidase nicotinamidase
FG1G30680	2.50689	hypothetical protein FGSG_01780
FG1G31650	1.46844	hypothetical protein FG05_01824
FG1G32000	2.61012	phosphatidic acid phosphatase beta
FG1G33520	1.12359	RTM1 protein
FG1G34570	1.91999	multicopper oxidase
FG1G35980	1.4484	hypothetical protein FPSE_00235
FG1G36450	1.38309	alcohol dehydrogenase 5
FG1G36460	2.38432	hypothetical protein FG05_02411
FG1G36640	2.91057	nik-1 protein (Os-1p protein)
FG1G36660	2.87615	isoprenylcysteine carboxyl methyltransferase
FG1G37220	1.42855	hypothetical protein FGSG_02464
FG1G38060	1.42275	Tripeptidyl-peptidase sed2
FG1G38510	1.16437	unnamed protein product
FG1G39280	1.48465	hypothetical protein FGSG_02558
FG1G39300	1.83372	predicted protein
FG1G39930	1.44942	hypothetical protein FGSG_12174
FG1G40320	2.3142	ribonuclease Trv
FG1G40540	1.06084	predicted protein
FG1G40760	1.95197	hypothetical protein FGSG_02723
FG1G41020	1.16489	hypothetical protein FG05_30659
FG1G42960	1.22112	SCP-like extracellular protein
FG1G43250	2.45832	arabinose 5-phosphate isomerase
FG1G43830	1.40767	ATPase family protein
FG1G44490	1.46847	hypothetical protein FGSG_13685
FG1G44800	1.64937	unnamed protein product
FG1G44810	2.1105	mismatched base pair and cruciform dna recognition protein
FG1G45150	1.9551	hypothetical protein FGSG_10051
FG1G45760	1.18066	hypothetical protein FG05_10070
FG1G46360	2.66084	hypothetical protein FGSG_13705
FG1G46390	1.79157	pali-domain-containing protein
FG1G46410	1.17818	Protein ORM1
FG1G47780	1.32074	Protein AIR2
FG1G48430	1.09898	Meiotically up-regulated protein 65 protein
FG1G48720	1.44884	galactinol synthase
FG1G49890	1.43556	UPF0591 membrane protein C15E1.02c
FG1G50360	1.21497	hypothetical protein FGSG_10383
FG1G50540	1.23495	unnamed protein product
FG1G50730	1.77417	related to COQ2-para-hydroxybenzoate--polyprenyltransferase
FG1G50760	2.57893	multiple ankyrin repeats single kh domain
FG1G50770	1.40352	Allergen Fus c 3
FG1G50780	1.10012	unnamed protein product
FG1G50820	3.85545	hypothetical protein FGSG_10442
FG1G51550	1.92533	unnamed protein product
FG1G52150	1.80835	hypothetical protein FGSG_10498
FG1G53020	2.90988	putative MNN4-regulates the mannosylphosphorylation
FG3G29860	1.38811	hypothetical protein FGSG_10598
FG1G53230	1.33464	nonribosomal peptide synthetase
FG1G53340	2.54398	hypothetical protein FG05_30503
FG2G00420	2.07569	related to integral membrane protein pth11
FG2G00940	1.04691	unnamed protein product
FG2G00950	1.92032	hypothetical protein FGSG_13449
FG2G01230	2.03172	5-methylcytosine G/T mismatch-specific DNA glycosylase
FG2G01360	1.30811	hypothetical protein FG05_08069
FG2G02000	1.57183	cell wall protein
FG2G03230	1.04408	Beta-1,4-mannosyl-glycoprotein4-beta-Nacetylglucosaminyltransferase
FG2G03260	1.47576	unnamed protein product
FG2G04360	1.80007	hypothetical protein FGSG_08291
FG2G05300	1.3765	hypothetical protein
FG2G05710	1.05412	cytochrome P450 oxidoreductase
FG2G06020	1.47734	hexokinase
FG2G06950	1.32744	DNA repair protein MMS21
FG2G07010	1.16071	hypothetical protein FGSG_13361
FG2G07210	1.23733	hypothetical protein FGSG_13359
FG2G07920	1.32437	predicted protein
FG2G07930	1.83819	predicted protein
FG2G08190	1.09926	hypothetical protein FGSG_13350
FG2G08230	1.08793	ferric reductase
FG2G08870	1.29638	predicted protein
FG2G09550	2.49467	unnamed protein product
FG2G10430	1.60764	hypothetical protein FPSE_11556
FG2G10860	3.55948	predicted protein
FG2G11850	1.32708	hypothetical protein FG05_30204
FG2G12010	2.93586	Glucose-repressible protein Grg1
FG2G12090	1.8734	MFS toxin efflux pump (AflT)
FG2G13870	1.2768	transposable element tc1 transposase, putative
FG2G13890	1.17063	unnamed protein product
FG2G13970	4.20555	Cryptochrome, DASH
FG2G17960	3.91318	hypothetical protein FGSG_02925
FG2G18160	1.16	hypothetical protein FGSG_02939
FG2G18170	1.03245	hypothetical protein FGSG_12552
FG2G18290	1.2513	hypothetical protein FGSG_02949
FG2G18590	2.21762	nonphototropic hypocotyl protein 1
FG2G19420	1.10882	unnamed protein product
FG2G19840	2.5573	HSP30 heat shock protein Yro1p
FG2G19850	1.4823	Phytoene dehydrogenase
FG2G19880	5.22055	lignostilbene alphabeta-dioxygenase i
FG2G20190	2.2471	integral membrane protein
FG2G21390	2.2302	hypothetical protein FGSG_03185
FG2G23420	1.25558	hypothetical protein FGSG_03326
FG2G24190	1.29705	heat shock protein 30
FG2G24340	1.13801	hypothetical protein FG05_03399
FG2G24690	1.67433	Phenolic acid decarboxylase padC
FG2G25510	1.29958	sensory transduction histidine kinase
FG2G25780	2.05121	unnamed protein product
FG2G25820	1.17957	hypothetical protein FGSG_03505
FG2G26250	2.67187	cytochrome P450
FG2G26270	1.59096	Chitin deacetylase
FG2G26850	1.02846	hypothetical protein FGSG_03585
FG2G26910	2.10801	dienelactone hydrolase
FG2G26940	4.15872	hypothetical protein FGSG_03592
FG2G27100	1.55866	phosphoribosyl transferase domain protein
FG2G29330	2.34331	Zeaxanthin epoxidase, chloroplastic
FG2G30070	1.77799	quinate transport protein
FG2G30350	1.16319	protein LAC1
FG2G30420	1.04934	hypothetical protein FG05_30113
FG2G30800	1.46386	ATPase
FG2G31690	1.78634	unnamed protein product
FG2G31880	3.43081	putative cellulose-growth-specific protein
FG2G32300	1.60303	Vegetative incompatibility protein HET-E-1
FG2G32390	1.83477	hypothetical protein FGSG_04000
FG2G32880	1.45309	HIT domain-containing protein
FG2G36000	1.44491	Glycosyl transferase, family 1
FG2G36500	1.18595	golgi apyrase
FG2G37520	2.9023	unnamed protein product
FG2G37730	1.28575	Mitochondrial carrier protein PET8
FG2G37930	1.18971	hypothetical protein FGSG_04364
FG2G38080	2.11884	putative transmembrane protein
FG2G39100	1.96008	putative histidine kinase M3EDp
FG2G40680	1.24725	predicted protein
FG2G40960	1.30591	hypothetical protein FGSG_04574
FG2G41450	1.25919	hypothetical protein FGSG_04614
FG3G02840	1.64183	Alpha-1,3-mannosyltransferase MNT3
FG3G03060	2.37068	hypothetical protein FGSG_04917
FG3G03260	1.0196	alpha-mannosidase 1a
FG3G04780	1.29729	unnamed protein product
FG3G05390	1.15571	ROG1 Protein with putative serine active lipase domain
FG3G06500	1.17769	hypothetical protein FGSG_12691
FG3G06510	1.06304	hypothetical protein FGSG_05146
FG3G09520	1.53916	hypothetical protein FGSG_05338
FG3G12010	3.97083	hypothetical protein FGSG_12749
FG3G12150	1.76948	putative sterol glucosyltransferase
FG3G14220	1.43093	predicted protein
FG3G14970	1.37323	trehalose 6-phosphate synthase
FG3G18320	1.08711	24-dehydrocholesterol reductase precursor
FG3G18960	1.20839	Mechanosensitive ion channel family protein
FG3G19710	1.19059	extracellular serine-rich protein
FG3G20250	1.56706	Protein VTS1
FG3G20530	1.14115	putative lea domain-containing protein
FG3G21560	1.26985	hem oxygenase-like, multi-helical
FG3G23960	1.44117	unnamed protein product
FG3G24560	2.7109	monocarboxylate transporter 2
FG3G26660	2.99205	Actin patch protein 1
FG3G29990	1.90765	predicted protein
FG3G30990	3.15414	Protein kes1
FG3G31340	2.02022	hypothetical protein FGSG_11077
FG3G31850	2.14709	nicotinamide mononucleotide permease
FG3G32760	1.28824	hypothetical protein FGSG_13838
FG3G33380	2.21716	hypothetical protein FGSG_11611
FG3G34270	1.25015	hypothetical protein FGSG_11308
FG3G35600	1.13344	hypothetical protein FGSG_11412
FG3G35610	2.35422	acyl-CoA transferase/carnitine dehydratase
FG3G35620	3.3308	3-hydroxybutyryl-CoA dehydrogenase
FG3G36270	1.52827	hypothetical protein FGSG_13948
FG4G00420	2.05441	coenzyme a synthetase
FG4G01130	1.11206	putative aspartic proteinase precursor
FG4G01740	2.40229	unnamed protein product
FG4G01830	2.20589	xylulose-5-phosphate/fructose-6-phosphate phosphoketolase
FG4G01840	2.03184	catalase-1
FG4G02450	1.10942	hypothetical protein FG05_06589
FG4G03130	2.12362	hypothetical protein FGSG_12951
FG4G03730	1.29524	putative xylanase 3
FG4G04520	2.87367	hypothetical protein FG05_30281
FG4G04760	1.49572	MFS monocarboxylate transporter
FG4G04920	1.91023	unnamed protein product
FG4G07260	1.86554	endo-1,3(4)-beta-glucanase
FG4G10420	1.56843	hypothetical protein FGSG_07081
FG4G11530	1.94378	glucose repressible protein Grg1
FG4G11940	1.16392	hypothetical protein FGSG_13083
FG4G12210	1.79828	hypothetical protein FGSG_13088
FG4G12660	1.1742	hypothetical protein FGSG_13095
FG4G15380	1.83581	hypothetical protein FGSG_07386
FG4G15730	1.27361	malic acid transport protein
FG4G16300	1.84519	SREBP cleavage activating protein
FG4G16810	1.54275	predicted protein
FG4G18810	1.20885	virulence-associated lipoprotein MIA
FG4G20370	2.95323	Zinc-binding alcohol dehydrogenase domain-containing protein cipB
FG4G20830	2.97628	Allergen Fus c 3
FG4G21280	4.8494	hypothetical protein FGSG_07823
FG4G21360	2.04437	Brg1 DNA-binding transcription factor
FG4G21400	1.17604	CCC1 protein (involved in calcium homeostasis)
FG4G21780	1.08226	N-acetyltransferase, GNAT family
FG4G22310	1.93921	hypothetical protein FGSG_07895
FG4G23950	2.44689	hypothetical protein FGSG_09825
FG4G25880	1.5238	Glycogen debranching enzyme
FG4G26830	2.13119	Protein bli-3
FG4G28280	1.26558	predicted protein
FG4G31380	1.93475	2-polyprenyl-6-methoxyphenol hydroxylase and related FAD-dependent oxidoreductase
FG4G32890	1.22453	DUF1212 domain membrane protein Prm10
FG4G33160	1.24246	TOK1-voltage-gated, outward-rectifying K+ channel
FG4G34230	1.54773	Mitochondrial phosphate carrier protein
FG4G36580	1.03144	UV-damage endonuclease
FG4G37110	1.7488	hypothetical protein FGSG_13476

## Sheet: DEGs down-regulated in tri10
Supplementary Data 2. Differentialy Expressed Genes (DEGs) up- and down-regulated in the tri10 mutant.
DEGs down-regulated in tri10 mutants
Gene ID	logFC	Annotation
FG1G00280	-9.46029	O-methylsterigmatocystin oxidoreductase
FG1G01160	-5.29081	cytochrome P450 monooxygenase
FG1G02270	-2.19978	hypothetical protein FGSG_11690
FG1G04360	-1.0697	Nucleolar complex protein 2
FG1G04500	-1.60133	rho family, other
FG1G04510	-1.05773	molecular chaperone GrpE
FG1G05030	-1.4735	RNA polymerase I, subunit RPA34.5
FG1G05540	-1.39741	putative NOC4 nucleolar protein
FG1G05900	-1.26437	nucleolar protein 12
FG1G06240	-1.14638	methylenetetrahydrofolate dehydrogenase (NAD+)
FG1G06280	-1.61836	hypothetical protein FGSG_00419
FG1G06720	-1.25603	WD repeat protein
FG1G07230	-1.00568	UTP18 Possible U3 snoRNP protein involved in maturation of pre-18S rRNA
FG1G08110	-1.33232	cell division cycle 14
FG1G08400	-1.27192	DNA polymerase V
FG1G09570	-1.14733	transport protein USO1
FG1G09790	-1.44035	cell division cycle 20, cofactor-APC complex
FG1G10350	-1.26883	pescadillo development protein
FG1G11140	-1.21468	high mobility group protein
FG1G11180	-1.09375	tRNA(Met) cytidine acetyltransferase
FG1G11680	-1.01592	stress-induced-phosphoprotein 1
FG1G13100	-1.00183	inosine-5'-monophosphate dehydrogenase IMD2
FG1G13270	-1.32437	UDP-N-acetylglucosamine pyrophosphorylase
FG1G13750	-1.2674	small nucleolar ribonucleoprotein
FG1G14870	-1.04711	bifunctional purine biosynthesis protein ADE17
FG1G15270	-1.2747	nucleolin
FG1G15420	-1.15855	elongation factor 1-beta
FG1G15490	-1.1083	hypothetical protein FGSG_01012
FG1G16140	-1.62879	FK506-binding protein 4
FG1G17080	-1.48004	PUF6 Member of the PUF protein family
FG1G17830	-1.5805	valyl-tRNA synthetase
FG1G18020	-1.45844	nucleolar GTP-binding protein 2
FG1G19320	-1.11962	plk protein kinase
FG1G19690	-1.11293	cyclin B
FG1G19940	-1.38802	hypothetical protein FGSG_01304
FG1G20420	-1.07532	MAK21-protein required for 60S ribosomal subunit biogenesis
FG1G20630	-1.02276	pre-rrna-processing protein pno1
FG1G21250	-2.34159	transaminase type I
FG1G21650	-1.16389	USO1-intracellular protein transport protein
FG1G21790	-1.03022	citrate synthase, mitochondrial
FG1G22290	-1.12503	U3 small nucleolar RNA associated protein
FG1G22340	-1.60001	predicted protein
FG1G22860	-1.25058	hypothetical protein FGSG_01488
FG1G22960	-1.11898	IQ domain-containing protein containing GTPase activating protein
FG1G24940	-1.16355	PIN4 protein
FG1G25220	-1.51741	Septation initiation network scaffold protein cdc11
FG1G26140	-1.0798	amidohydrolase ytcJ-like
FG1G26520	-1.15894	Demethylmenaquinone methyltransferase
FG1G28310	-1.48189	nitroreductase family protein
FG1G28370	-1.3642	rRNA 2'-O-methyltransferase fibrillarin
FG1G30360	-1.0048	glutathione S-transferase
FG1G30590	-1.50456	molecular chaperone HtpG
FG1G30800	-1.4246	ATP-binding cassette sub-family F member 2
FG1G31220	-1.11152	kinesin family member C1
FG1G33620	-1.33285	amino acid permease
FG1G35260	-2.17383	hypothetical protein FGSG_02353
FG1G36070	-2.02439	hypothetical protein FGSG_02416
FG1G36360	-1.12766	sporulation-specific protein Sps2p
FG1G36910	-1.10661	Chitin synthase 2
FG1G37370	-1.29647	RNA recognition motif containing protein
FG1G37420	-1.17059	hypothetical protein FGSG_02515
FG1G38100	-1.53706	ribosomal RNA processing protein RRP5
FG1G39170	-2.13852	predicted protein
FG1G39320	-1.66621	ATP-dependent RNA helicase DBP3
FG1G40790	-1.22848	predicted protein
FG1G41690	-1.4464	ribosome biogenesis protein ERB1
FG1G42480	-1.1629	hypothetical protein FGSG_09912
FG1G42540	-1.06002	predicted protein
FG1G42550	-1.27228	hypothetical protein FGSG_09915
FG1G42710	-1.52247	U3 small nucleolar ribonucleoprotein IMP4
FG1G44590	-1.10274	U3 snoRNP protein
FG1G45210	-1.66603	U3 small nucleolar RNA-associated protein 25
FG1G46090	-1.48431	kinetoplast-associated protein KAP
FG1G46440	-1.36378	splicing factor
FG1G46750	-1.20825	PET56-rRNA (guanosine-2`-O-)-methyltransferase
FG1G48730	-1.07601	H/ACA ribonucleoprotein complex subunit 2
FG1G49440	-1.00716	peptidyl-prolyl cis-trans isomerase D
FG2G00090	-1.46232	hypothetical protein FGSG_07973
FG2G02730	-1.02823	GDP/GTP exchange factor for Gsp1p/Gsp2p
FG2G04680	-1.06042	hypothetical protein FGSG_08315
FG2G04840	-1.59197	hypothetical protein FGSG_13392
FG2G05250	-1.07233	serine hydroxymethyltransferase, mitochondrial
FG2G05700	-1.40206	Bud-site selection protein, BUD22
FG2G05770	-1.48808	Che-1 protein
FG2G06150	-1.36377	alcohol oxidase
FG2G06790	-1.28236	mRNA (guanine-N7-)-methyltransferase
FG2G07370	-1.28429	predicted protein
FG2G07410	-1.20165	putative PEST phosphatase interacting protein
FG2G08330	-1.13481	elongation factor 3
FG2G09410	-1.0893	phosphoenolpyruvate carboxykinase
FG2G09790	-1.33998	glucan 1,3-beta-glucosidase
FG2G10220	-1.53639	predicted protein
FG2G10970	-2.84997	amidoligase domain protein
FG2G13230	-2.16331	trichodiene oxygenase cytochrome P450
FG2G15230	-1.13115	Zn2-C6 fungal-type DNA-binding domain protein
FG2G15860	-1.03485	pyruvate dehydrogenase E1 component subunit beta
FG2G20970	-2.1599	putative aminoglycoside phosphotransferase protein
FG2G22000	-1.42806	Ca2+/H+-exchanging protein, vacuolar
FG2G22500	-1.18124	putative NADPH2 dehydrogenase chain OYE2
FG2G23120	-1.44411	isoamyl alcohol oxidase
FG2G23180	-1.161	Mannitol 2-dehydrogenase
FG2G26160	-8.44125	15-O-acetyltransferase (TRI3)
FG2G26170	-2.59978	cytochrome P450 (TRI4)
FG2G26190	-4.2387	TRI5
FG2G26200	-6.56963	regulatory protein (TRI10)
FG2G26210	-5.03498	TRI9
FG2G26220	-2.40926	trichothecene C-15 hydroxylase (TRI11)
FG2G26240	-1.5971	TRI12
FG2G26260	-2.80151	TRI14
FG2G28900	-1.91651	aerobactin siderophore biosynthesis protein iucB
FG2G29350	-1.04913	neutral amino acid permease
FG2G32930	-1.39113	nucleolar protein, Nop52
FG2G34610	-1.05619	atp-dependent rna helicase dbp2
FG2G35280	-1.07435	elongation factor 3
FG2G35280	-1.07435	elongation factor 3
FG2G37410	-1.50018	predicted protein
FG2G38450	-1.14741	small nucleolar ribonucleoprotein complex subunit
FG2G38760	-1.39626	U3 small nucleolar RNA-associated protein 5
FG2G40210	-1.18964	sodium/potassium-transporting ATPase subunit alpha
FG2G41770	-1.35276	hypothetical protein FGSG_04639
FG2G42090	-2.32563	putative fad dependent oxidoreductase
FG2G42820	-2.72091	Cutinase transcription factor 1 beta
FG2G42930	-2.07581	aldehyde dehydrogenase (NAD+)
FG3G00040	-1.37187	integral membrane protein PTH11
FG3G02320	-1.87507	predicted protein
FG3G03250	-1.21239	U3 snoRNP-associated protein Utp11
FG3G03300	-1.69444	hypothetical protein FGSG_04932
FG3G04010	-1.68028	electron transfer flavoprotein alpha-subunit
FG3G04590	-1.0081	DNA-directed RNA polymerase, mitochondrial
FG3G04840	-1.21066	pyridoxine biosynthesis protein PDX1
FG3G04850	-1.26433	glutamine amidotransferase
FG3G05300	-1.39429	phosphatidylethanolamine N-methyltransferase
FG3G05600	-1.1369	U3 snoRNP protein
FG3G05660	-1.02492	murein transglycosylase
FG3G06240	-1.22306	Nucleolar protein 16
FG3G06430	-1.33628	spo12-like protein
FG3G06570	-1.59035	cytochrome-c mitochondrial import factor CYC2
FG3G07420	-1.24345	Protein mak16
FG3G07960	-1.9538	predicted protein
FG3G08660	-1.15637	HTH APSES-type DNA-binding domain-containing protein C19C7.10
FG3G09320	-3.26079	unnamed protein product
FG3G09910	-1.15643	guanine deaminase
FG3G11440	-1.08986	CTI6 Cyc8-Tup1 Interacting protein
FG3G11450	-1.41023	NOC3 protein, required for maturation and intranuclear transport of pre-ribosome
FG3G11970	-1.48458	ribosome production factor 1
FG3G12640	-1.07335	protein KRI1
FG3G12770	-1.4969	ornithine aminotransferase
FG3G14820	-1.41984	SAS10 protein, involved in silencing
FG3G14830	-1.24859	Pre-rRNA-processing protein esf1
FG3G16870	-1.35504	ATP-dependent RNA helicase DBP4
FG3G16920	-1.1984	aldehyde dehydrogenase (NAD+)
FG3G17220	-2.88816	SAM-dependent methyltransferase
FG3G19320	-1.21668	MFS transporter, SIT family, siderophore-iron:H+ symporter
FG3G19720	-1.16631	UDP-galactopyranose mutase
FG3G19740	-1.62506	predicted protein
FG3G19870	-1.11247	replication factor C subunit 3/5
FG3G19890	-1.29325	ATP-citrate synthase subunit 2
FG3G19900	-1.17426	ATP-citrate synthase subunit 1
FG3G19980	-1.7314	Protein NLRC3
FG3G20830	-1.33307	putative ECM16-putative DEAH-box RNA helicase
FG3G20970	-1.30935	RRP15 Essential protein involved in pre-rRNA processing
FG3G21770	-1.543	Heat shock 70 kDa protein
FG3G21970	-1.05755	nucleolar GTP-binding protein
FG3G22710	-1.05609	hsp10-like protein
FG3G23180	-1.32087	alcohol dehydrogenase
FG3G23220	-1.31204	nucleolar protein 2
FG3G23260	-1.37034	Heat shock protein 60, mitochondrial
FG3G23890	-1.33893	serine hydroxymethyltransferase
FG3G25890	-1.05546	SRP40-suppressor of mutant AC40 of RNA polymerase I and III
FG3G28340	-1.16177	tRNA (uracil-5-)-methyltransferase
FG3G28750	-1.10569	succinyl-CoA ligase [GDP-forming] subunit beta, mitochondrial
FG3G28990	-1.2265	ATP-dependent rRNA helicase SPB4
FG3G29140	-1.28613	nucleolar protein NOP58-like protein
FG3G29520	-1.20566	hexaprenyl pyrophosphate synthase, mitochondrial
FG3G29530	-1.26843	allantoinase
FG3G30740	-2.09913	putative transcription factor TRI15
FG3G33600	-1.72896	putative general amino acid permease
FG3G35270	-1.71865	acetylcholinesterase precursor
FG3G35430	-2.88828	FAD binding domain-containing protein
FG4G00040	-1.16121	galactoside O-acetyltransferase
FG4G01200	-1.04543	AMP-binding enzyme
FG4G03100	-1.42745	ATP-dependent RNA helicase DRS1
FG4G03660	-1.0008	exportin-T
FG4G03700	-1.476	Pre-rRNA-processing protein-like protein
FG4G03970	-1.29422	3-isopropylmalate dehydrogenase
FG4G04010	-1.54537	myosin regulatory light chain 1
FG4G04220	-1.38509	Nucleolar pre-ribosomal-associated protein 2
FG4G04360	-1.54575	mRNA turnover protein 4
FG4G04620	-1.31661	ribosome biogenesis protein RLP24
FG4G05780	-1.25037	UTP13-U3 snoRNP protein
FG4G07380	-1.42434	fatty acid elongation protein
FG4G07960	-1.49906	DNA-directed RNA polymerase I and III subunit RPAC2
FG4G08380	-1.26556	AUR protein kinase
FG4G08410	-1.25956	60S ribosome subunit biogenesis protein NIP7
FG4G09040	-1.08598	Glucan synthesis regulatory protein
FG4G09890	-1.61458	C2H2 finger domain protein FlbC
FG4G09970	-1.13687	WD domain-containing protein
FG4G11210	-1.29776	cyclin B3
FG4G12130	-1.6843	aromatic amino acid aminotransferase I
FG4G12450	-1.01303	centromere/microtubule-binding protein cbf5
FG4G12640	-1.51628	tRNA-dihydrouridine synthase 1
FG4G13360	-1.45666	predicted protein
FG4G13760	-1.13333	RNA polymerase II-associated protein
FG4G13830	-1.54665	Multisubstrate pseudouridine synthase 7
FG4G14150	-1.50485	hypothetical protein FGSG_07312
FG4G14760	-1.38591	STE/STE20/YSK protein kinase
FG4G15280	-1.41006	phosphatase 2a inhibitor
FG4G15300	-1.20403	periodic tryptophan protein 2
FG4G15600	-2.82713	hypothetical protein FGSG_13145
FG4G15780	-1.04785	wound-responsive protein KED
FG4G16340	-1.50484	AdoMet-dependent rRNA methyltransferase spb-1
FG4G16410	-1.05019	rRNA processing protein EBP2
FG4G16460	-1.25328	urease accessory protein UreD
FG4G19330	-1.28729	hypothetical protein FGSG_07688
FG4G21810	-1.41569	hypothetical protein FG05_30042
FG4G22230	-1.5964	omega-6 fatty acid desaturase (delta-12 desaturase)
FG4G22330	-2.82082	trichothecene 3-O-acetyltransferase (TRI101)
FG4G23150	-1.42311	zinc finger protein
FG4G24680	-1.14469	cohesin loading factor subunit scc2
FG4G25370	-1.06919	predicted protein
FG4G27300	-2.43089	l-iditol 2-dehydrogenase
FG4G27450	-1.73339	3-isopropylmalate dehydratase
FG4G28130	-1.20394	putative nuclear pore protein NUP57
FG4G28320	-1.03335	beta-tubulin
FG4G30340	-1.29133	NEK protein kinase
FG4G31100	-1.09408	pisatin demethylase/cytochrome P450 monooxygenase
FG4G32600	-1.22142	hydroxymethylglutaryl-CoA synthase
FG4G33780	-1.17612	adenylosuccinate lyase
FG4G35480	-1.99717	unnamed protein product
FG4G35740	-1.06641	UPF0271 protein
FG4G35750	-1.2121	H/ACA ribonucleoprotein complex subunit 3
