# Supplementary material for: Regulation of TRI5 expression and deoxynivalenol biosynthesis by a long non-coding RNA in Fusarium graminearum
Source: Nat Commun. 2024 Feb 9;15:1216. doi: 10.1038/s41467-024-45502-w (PMC10853542; doi:10.1038/s41467-024-45502-w)
Supplement: Supplementary file 6 — Supplementary Dataset 3 [file 41467_2024_45502_MOESM6_ESM.xlsx]

## Sheet: Sheet1
Supplementary Data 3. PCR primers used in this study.
Primers used to generate deletion mutants
Primer	Sequence (5'-3')
T6Y-1F	TCTCACTACGAATCTTGGAGC
T6Y-2R	CGTCCGCAATGTGTTATTAAGTCGACACGCAGCAATAACAATGACCG
T6Y-3F	AATGCTCCTTCAATATCATCTTCTGTGTTTACGAGCATACGCCTC
T6Y-4R	GATGCTGGGCTCCTCACCT
T6Y-5F	CCAAATGAGGCAGACTACTAAG
T6Y-6R	GTACGTTCCACAACAATC
T6Y-7F	CTGTAATTGTCGGTACTTCTCG
T6Y-8R	CGCTGACTGAAACTGACATAA
TRI5-1F	GGCTATACGGACCATGTCCTAG
TRI5-2R	TTGACCTCCACTAGCTCCAGCCAAGCCCAACCAGACAGTCGTGAAGAGA
TRI5-3F	GAATAGAGTAGATGCCGACCGCGGGTTGAGCTAGTGGAGTAACCGAAGG
TRI5-4R	TATAGAGGAGCGACATGCACAA
TRI5-5F	CTTCCTCTATATCACTCACAT
TRI5-6R	GTGCTACGGATAAGGTTCAATG
TRI5-7F	GTCACATTTGCTGTATTCCCAA
TRI5-8R	ACAATGGTGGATTCGTCTTACC
T5Y-1F	CACTCTATTCTGCACGCGACT
T5Y-2R	TTGACCTCCACTAGCTCCAGCCAAGCCGGTCAACGGCATCAACATTC
T5Y-3F	CGTCCGCAATGTGTTATTAAGTCGACGCACTTGTCAACGAGCACT
T5Y-4R	CAGATGCAGTTGCAGGGTTG
T5Y-5F	CACGTGGCTATACCAACATCCGCTGT
T5Y-6R	GTGAAACGACCATCTATCAACACAG
T5Y-7F	CTGCAGCTCATTGGTACCAG
T5Y-8R	AGATCAATTCGCGGGTCTAG
AT6-1F	ACTCACCAATCAACTCAGCAGG
AT6-2R	GCAGGCGTTACACAATAATTCAGCTGCCTTGATGGGATGGGATACG
AT6-3F	AACTGGAGGTGATCGAGGTCGGTTCGGATACTCCATAGTAGCCGAGACCC
AT6-4R	CAGTCACAAATGCTCCGAAA
AT6-5F	ATGATTTACATGGAGGCCGAATC
AT6-6R	TCAACACTTATGTATCCGCCTATAG
AT6-7F	GTCCTCAGTATCGCCGTGTC
AT6-8R	CGTGACTGACTCGTTCCTTG
AT10-1F	ATACTCGTTTGGAGAATGGTGG
AT10-2R	GCAGGCGTTACACAATAATTCAGCTGGAGGTCAGTATAGTCAACAGCCAC
AT10-3F	AACTGGAGGTGATCGAGGTCGGTTCGGCTCTGAGGTCGTATGAGGCG
AT10-4R	TCTCAGCATTCTTCCACTTCG
AT10-5F	CTGCTGGGTGGGCTCGAC
AT10-6R	CCAAAGTAGCACTGGAAGCCC
AT10-7F	AGGCGAGTTTGGAAGTATGTT
AT10-8R	AGAGGAAGAATTGCCTGTCGC
Primers used for PCR verification of transformants
Primer	Sequence (5'-3')
HYG-F	GGCTTGGCTGGAGCTAGTGGAGGTCAA
HT-R	GTCGACTTAATAACACATTGCGGACGT
HY-R	GTATTGACCGATTCCTTGCGGTCCGAA
YG-F	GATGTAGGAGGGCGTGGATATGTCCT
HTdet-F	GCCGATCTTAGCCAGACGAG
HTdet-R	GCGGTCGATGTGTCTGTCCTC
HTmatch-R	GGATGAGGGCCACGAACGCCAGCAC
HTmatch-F	TCGGTCAATACACTACATGGCGTG
OF	GCTGATCTGACCAGTTGC
OR	GTCGATGCGACGCAATCGT
IF	ATGTTGGCGACCTCGTATTGG
IR	TTCCTCCCTTTATTTCAGATTCAA
T5P-F	CACGTGGCTATACCAACATCCGCTGT
T6S-F	CATGGAGGCCGAATCTCA
T6S-R	GTGTCATTAATTGTGCAAT
Primers used for construct generation
Primer	Sequence (5'-3')
SF1	AGATCTTGGCTTTCGTAGGAACCCAATCTTCAATGACATGAGATCATTGACCCAAACC
SR2	CCGGTGAACAGCTCCTCGCCCTTGCTCACTTATCCGTAGCACTATGGACTGTAAG
LT1F	CAGATCTTGGCTTTCGTAGGAACCCAATCTTCAGTAGATCGTACAGCTAAATTCAGAG
LT2R	CCGGTCGGCATCTACTGTCAAGTCGTTGTCATTCTC
L3F-F	GTCAAGATATTTGCCATCGACTACAAAGACCATGACGGTGATTATAAAGATCATGATATCGATTACAAGGATGACGATGACAAGTAATGATATATAGTT
L3F-R	AACTATATATCATTACTTGTCATCGTCATCCTTGTAATCGATATCATGATCTTTATAATCACCGTCATGGTCTTTGTAGTCGATGGCAAATATCTTGAC
LT3F	GAGAATGACAACGACTTGACAGTAGATGCCGACCGG
LT4R	CACCACCCCGGTGAACAGCTCCTCGCCCTTGCTCACGTCGACTTAATAACACATTG
Primers used to introduce mutations
Primer	Sequence (5'-3')
TMF	TGCTCACGGGCTACATGAGATGTTCGTGATATGATTATG
TMR	CATAATCATATCACGAACATCTCATGTAGCCCGTGAGCA
RMF	CACGTCCATACGTCAAGGTCTACTCTTCACGACTGTCTGGTTGGGGAC
RMR	GTCCCCAACCAGACAGTCGTGAAGAGTAGACCTTGACGTATGGACGTG
T125-1R	CTCAGGATAAGGCAGCAGCTCCGACTCTACTGTAGATGAACTCC
T125-2F	GGAGTTCATCTACAGTAGAGTCGGAGCTGCTGCCTTATCCTGAG
T125-3R	CTCGGTGGGAAAGTTTTCCATCTTTGAACGAATAGGGCGGTCGATAG
T125-4F	CTATCGACCGCCCTATTCGTTCAAAGATGGAAAACTTTCCCACCGAGT
TR-2R	CTTCAATATCATCTTCTGTGCAGGTGTTTCAACTAC
TR-3F	GTAGTTGAAACACCTGCACAGAAGATGATATTGAAG
TR-4R	CTCCTCACCTCTACATGTTGGATGCTTGGGTAGAATAGGT
TR-5F	ACCTATTCTACCCAAGCATCCAACATGTAGAGGTGAGGAG
ATR-2R	GATGGGTTCGTAGGTTGCAGGTGTTTCAACTAC
ATR-3F	GTAGTTGAAACACCTGCAACCTACGAACCCATC
ATR-4R	CTCCTCACCTCTACATGTGTCTTCTACTATAAC
ATR-5F	GTTATAGTAGAAGACACATGTAGAGGTGAGGAG
MEF	ATGACACTCTATTCTGCACGCGACTCAACGGCTTTCAACACTTATATATTGCCTCTACG
MER	GTTGAGTCGCGTGCAGAATAGAGTGTCATTAATTGTGCAATAAAAACTGGGCTGGTACC
Primers used for qRT-PCR assays
Primer	Sequence (5'-3')	Target gene
ACTIN-F	ATCCACGTCACCACTTTCAA	ACTIN
ACTIN-R	TGCTTGGAGATCCACATTTG	ACTIN
T6RTF	CGACTTTGACTTCGCGAACC	TRI6 and antiTRI6
T6RTR	AGACTGTGGCCGACTTGCAA	TRI6 and antiTRI6
T10RTF	GCATGGCCTCAGAAAGTCATA	TRI10
T10RTR	GACCTGAAGAGTTCCGTCATAC	TRI10
TF1	GCTCGATACCGCCTCCATGAG	TRI5
TR2	TGAGCCTCCTTCACATCGTC	TRI5
AF3	GAAGCTAACGGCGGTGGAAC	antiTRI5
AR4	CAAGGAAATGCTTCCGCTCATC	antiTRI5
5PRT1	CTCCGCGGGATATATGTGATG	RNA5P
5PRT2	GGTAGCCGCGGTGTTATATT	RNA5P
T12RTF	CACTGGGAGTCATTCCAATCATTG	TRI12
T12RTR	GAAAGTATAGTTGGAGATGACTG	TRI12
