# Supplementary material for: Regulation of TRI5 expression and deoxynivalenol biosynthesis by a long non-coding RNA in Fusarium graminearum
Source: Nat Commun. 2024 Feb 9;15:1216. doi: 10.1038/s41467-024-45502-w (PMC10853542; doi:10.1038/s41467-024-45502-w)
Supplement: Supplementary file 8 — Source data [file 41467_2024_45502_MOESM8_ESM.xlsx]

## Sheet: Fig2
Fig2a
Relative expression of TRI10
PH-1	1.03	1.48	0.66
tri6	4.58	6.18	5.72
Fig2b
Relative expression of TRI6								Relative expression of AntiTRI6
PH-1	1.09	0.98	0.94					PH-1	1.15	1.09	0.8
tri10	1.4	1.65	1.65					tri10	4.08	4.29	3.81
Fig2d
Relative expression of TRI6								Relative expression of AntiTRI6
PH-1	1.01	0.98	1.01					PH-1	1.02	0.98	1
TRI6AD	0.25	0.27	0.3					TRI6AD	0.27	0.23	0.25
Fig2e
DON
PH-1	253.689	260.879	249.794
TRI6AD	5.9484	4.187	6.6854
Column B			TRI6AD
vs.			vs.
Column A			PH-1
Unpaired t test
P value			<0.0001
P value summary			****
Significantly different (P < 0.05)?			Yes
One- or two-tailed P value?			Two-tailed
t, df			t=74.82, df=4

## Sheet: Fig3
Fig3b
Relative expression of TRI5					Relative expression of AntiTRI5
PH-1	1.1	0.9	1.01		PH-1	1.14	1.05	0.83
RAT1	0.11	0.11	0.12		RAT1	397.09	373.08	315.9
RAT2	0	0	0		RAT2	19.29	20.82	16.22
Fig3c
DON
PH-1	175.321	173.547	168.664
RAT1	4.187	4.7116	5.6108
RAT2	0	3.2004	3.1754
Tukey's multiple comparisons test				Mean Diff.	95.00% CI of diff.	Significant?	Summary	Adjusted P Value
PH-1 vs. RAT1				167.7	161.9 to 173.4	Yes	****	<0.0001	A-B
PH-1 vs. RAT2				170.4	164.6 to 176.1	Yes	****	<0.0001	A-C
RAT1 vs. RAT2				2.711	-3.036 to 8.459	No	ns	0.3777	B-C
Test details		Mean 1	Mean 2	Mean Diff.	SE of diff.	n1	n2	q	DF
PH-1 vs. RAT1		172.5	4.836	167.7	1.873	3	3	126.6	6
PH-1 vs. RAT2		172.5	2.125	170.4	1.873	3	3	128.6	6
RAT1 vs. RAT2		4.836	2.125	2.711	1.873	3	3	2.047	6

## Sheet: Fig4
Fig4c						Fig4d
						Original uncropped images of gels and blots
Relative expression of RNA5P
PH-1	0.9	0.97	1.14
L3F	2.7	2.91	3.49
Fig4g
Relative expression of TRI5
PH-1	0.92	1.11	0.97
RNA5PM	1.05	0.95	0.94
Fig4h
DON
PH-1	140.637	129.784	142.098
RNA5PM	125.062	131.507	138.364
Unpaired t test
P value			0.3436
P value summary			ns
Significantly different (P < 0.05)?			No
One- or two-tailed P value?			Two-tailed
t, df			t=1.073, df=4

## Sheet: Fig5
Fig5a
TPM
TRI5	141.967	138
TRI12	13.468	14.25
Fig5c
Relative expression of RNA5P								Relative expression of TRI5								Relative expression of AntiTRI5
PH-1	0.93	0.84	1.28					PH-1	1.16	1.21	0.72					PH-1	1.14	0.97	0.9
PT12	0	0	0					PT12	2.84	2.69	2.23					PT12	1.16	1.29	1.33
Fig5d
DON
PH-1	267.77	252.87	211.716
PT12	415.198	331.879	366.226
Unpaired t test
P value			0.0125
P value summary			*
Significantly different (P < 0.05)?			Yes
One- or two-tailed P value?			Two-tailed
t, df			t=4.316, df=4
Fig5e
	PH-1					PT12

## Sheet: Fig6
Fig6b
PH-1			LT7			LT10
Fig6c
Relative expression of RNA5P								Relative expression of TRI5								Relative expression of AntiTRI5
PH-1	1.08	0.78	1.18					PH-1	0.96	1.1	0.95					PH-1	0.88	1.09	1.05
LT7	47.95	59.44	54.69					LT7	1.07	1.25	1.45					LT7	1.71	1.83	1.49
LT10	13.9	17.35	13.52					LT10	1.04	1.3	1.18					LT10	1.03	0.96	0.86
Fig6d
DON
PH-1	137.752	113.897	107.452
LT7	137.09	120.379	118.73
LT10	143.859	119.105	115.37
Tukey's multiple comparisons test				Mean Diff.	95.00% CI of diff.		Significant?	Summary	Adjusted P Value
PH-1 vs. LT7				-5.699	-41.06 to 29.66		No	ns	0.8765	A-B
PH-1 vs. LT10				-6.411	-41.77 to 28.95		No	ns	0.8472	A-C
LT7 vs. LT10				-0.7119	-36.07 to 34.65		No	ns	0.9979	B-C
Test details		Mean 1	Mean 2	Mean Diff.	SE of diff.	n1	n2	q	DF
PH-1 vs. LT7		119.7	125.4	-5.699	11.52	3	3	0.6994	6
PH-1 vs. LT10		119.7	126.1	-6.411	11.52	3	3	0.7867	6
LT7 vs. LT10		125.4	126.1	-0.7119	11.52	3	3	0.08735	6

## Sheet: Fig7
Fig7c
Relative expression of RNA5P								Relative expression of TRI5								Relative expression of AntiTRI5
PH-1	0.96	1.09	0.95					PH-1	0.93	1.01	1.07					PH-1	0.71	1.07	1.32
TR1	14.66	13.86	14.76					TR1	0.02	0.1	0.19					TR1	4.95	6.81	7.45
TR2	21.71	22.01	20.68					TR2	0.02	0.01	0.01					TR2	5.3	6.67	6.22
ATR1	1.02	0.89	1.08					ATR1	0.9	1	1.15					ATR1	0.95	1	1.19
ATR3	1.02	1.06	1.04					ATR3	1	0.87	1.13					ATR3	1.1	1.2	1.1
Fig7d
DON
PH-1	235.618	186.239	206.927
TR1	4.312	4.749	4.5492
TR2	5.9232	11.2836	6.8974
ATR1	221.297	241.453	232.637
ATR3	218.721	196.443	191.049
Tukey's multiple comparisons test				Mean Diff.	95.00% CI of diff.	Significant?	Summary	Adjusted P Value
PH-1 vs. TR1				205.1	168.2 to 241.9	Yes	****	<0.0001	A-B
PH-1 vs. TR2				201.6	164.7 to 238.4	Yes	****	<0.0001	A-C
PH-1 vs. ATR1				-22.2	-59.05 to 14.65	No	ns	0.3391	A-D
PH-1 vs. ATR3				7.524	-29.33 to 44.38	No	ns	0.9582	A-E
TR1 vs. TR2				-3.498	-40.35 to 33.35	No	ns	0.9976	B-C
TR1 vs. ATR1				-227.3	-264.1 to -190.4	Yes	****	<0.0001	B-D
TR1 vs. ATR3				-197.5	-234.4 to -160.7	Yes	****	<0.0001	B-E
TR2 vs. ATR1				-223.8	-260.6 to -186.9	Yes	****	<0.0001	C-D
TR2 vs. ATR3				-194	-230.9 to -157.2	Yes	****	<0.0001	C-E
ATR1 vs. ATR3				29.72	-7.128 to 66.58	No	ns	0.1325	D-E
Test details		Mean 1	Mean 2	Mean Diff.	SE of diff.	n1	n2	q	DF
PH-1 vs. TR1		209.6	4.537	205.1	11.2	3	3	25.9	10
PH-1 vs. TR2		209.6	8.035	201.6	11.2	3	3	25.46	10
PH-1 vs. ATR1		209.6	231.8	-22.2	11.2	3	3	2.804	10
PH-1 vs. ATR3		209.6	202.1	7.524	11.2	3	3	0.9502	10
TR1 vs. TR2		4.537	8.035	-3.498	11.2	3	3	0.4418	10
TR1 vs. ATR1		4.537	231.8	-227.3	11.2	3	3	28.7	10
TR1 vs. ATR3		4.537	202.1	-197.5	11.2	3	3	24.95	10
TR2 vs. ATR1		8.035	231.8	-223.8	11.2	3	3	28.26	10
TR2 vs. ATR3		8.035	202.1	-194	11.2	3	3	24.51	10
ATR1 vs. ATR3		231.8	202.1	29.72	11.2	3	3	3.754	10

## Sheet: Fig8
Fig8c
Relative expression of RNA5P								Relative expression of TRI5								Relative expression of AntiTRI5
PH-1	0.84	0.99	1.21					PH-1	1.05	1	0.95					PH-1	0.71	1.07	1.32
TM6	7.31	8.82	8.75					TM6	0	0	0					TM6	11.11	13.67	13.03
TM66	10.22	9.47	10.95					TM66	0.01	0.01	0.01					TM66	8.51	8.34	6.63
Fig8d
DON
PH-1	278.92	285.353	314.062
TM6	0	0	5.2956
TM66	4.4244	5.7982	4.3244
Tukey's multiple comparisons test				Mean Diff.	95.00% CI of diff.	Significant?	Summary	Adjusted P Value
PH-1 vs. TM6				291	263.6 to 318.5	Yes	****	<0.0001	A-B
PH-1 vs. TM66				287.9	260.5 to 315.4	Yes	****	<0.0001	A-C
TM6 vs. TM66				-3.084	-30.53 to 24.36	No	ns	0.9373	B-C
Test details		Mean 1	Mean 2	Mean Diff.	SE of diff.	n1	n2	q	DF
PH-1 vs. TM6		292.8	1.765	291	8.946	3	3	46.01	6
PH-1 vs. TM6		292.8	4.849	287.9	8.946	3	3	45.52	6
TM6-3 vs. TM66		1.765	4.849	-3.084	8.946	3	3	0.4875	6

## Sheet: FigS2
FigS3c						Tukey's multiple comparisons test				Mean Diff.	95.00% CI of diff.	Significant?	Summary	Adjusted P Value
						PH-1 vs. AT6				0.9533	0.8398 to 1.067	Yes	****	<0.0001	A-B
DON						PH-1 vs. AT10				0.5867	0.4731 to 0.7002	Yes	****	<0.0001	A-C
PH-1	225.026	218.432	213.336			AT6 vs. AT10				-0.3667	-0.4802 to -0.2531	Yes	***	0.0002	B-C
AT6	3.3128	3.2504	3.2378
AT10	3.3752	2.7632	3.2128			Test details				Mean 1	Mean 2	Mean Diff.	SE of diff.	n1	n2	q	DF
						PH-1 vs. T6				1	0.04667	0.9533	0.03702	3	3	36.42	6
						PH-1 vs. T10				1	0.4133	0.5867	0.03702	3	3	22.41	6
FigS3d						T6 vs. T10				0.04667	0.4133	-0.3667	0.03702	3	3	14.01	6
Relative expression of TRI5								Relative expression of TRI5
PH-1	1	0.88	1.14					PH-1	1.11	0.94	0.96
AT6	0	0	0					AT10	0.02	0.02	0.02

## Sheet: FigS4
FigS4c
Relative expression of TRI5								Relative expression of AntiTRI6								Relative expression of TRI6
PH1	1.14	1.05	0.83					PH1	1.02	0.98	1					PH1	1.01	0.98	1.01
TRI6ME	1.26	1.33	0.8					TRI6ME	1.02	1.07	1.08					TRI6ME	0.97	0.93	0.92
FigS4d
DON
PH1	253.689	260.879	249.794
TRI6ME	240.382	203.728	241.282
Column B			TRI6ME
vs.			vs.
Column A			PH-1
Unpaired t test
P value			0.1087
P value summary			ns
Significantly different (P < 0.05)?			No
One- or two-tailed P value?			Two-tailed
t, df			t=2.058, df=4
